# Supplementary material for: The Synthesis, Metal Exchange, and Hyaluronate Functionalization of a Cationic Gallium-Based Thiosemicarbazone Anticancer Drug
Source: Molecules. 2026 Feb 6;31(3):577. doi: 10.3390/molecules31030577 (PMC12899563; doi:10.3390/molecules31030577)
Supplement: Supplementary file 1 [file molecules-31-00577-s001.zip]

Archive with 1 entries (1 files):
- molecules-4057175-supplementary.pdf
